# Supplementary material for: Morphological and Molecular Characterization of Some Alternaria Species Isolated from Tomato Fruits Concerning Mycotoxin Production and Polyketide Synthase Genes
Source: Plants (Basel). 2022 Apr 26;11(9):1168. doi: 10.3390/plants11091168 (PMC9103205; doi:10.3390/plants11091168)
Supplement: Supplementary file 1 [file plants-11-01168-s001.zip]

Archive with 1 entries (1 files):
- plants-1632411-supplementary.pdf
